# Supplementary material for: Polyketide Derivatives from the Mangrove-Derived Fungus Penicillium sp. HDN15-312
Source: Mar Drugs. 2024 Aug 8;22(8):360. doi: 10.3390/md22080360 (PMC11355304; doi:10.3390/md22080360)
Supplement: Supplementary file 1 [file marinedrugs-22-00360-s001.zip]

Archive with 1 entries (1 files):
- marinedrugs-3149236-supplementary.pdf
